# Supplementary material for: Influence of Arbuscular Mycorrhizal Fungi on Nitrogen Dynamics During Cinnamomum camphora Litter Decomposition
Source: Microorganisms. 2025 Jan 13;13(1):151. doi: 10.3390/microorganisms13010151 (PMC11768061; doi:10.3390/microorganisms13010151)
Supplement: Supplementary file 1 [file microorganisms-13-00151-s001.zip]

Archive with 1 entries (1 files):
- microorganisms-3378899-supplementary.pdf
